# Supplementary material for: Pedixplorer: a Bioconductor package to streamline pedigree design and visualization
Source: Bioinformatics. 2025 Jun 3;41(6):btaf329. doi: 10.1093/bioinformatics/btaf329 (PMC12203550; doi:10.1093/bioinformatics/btaf329)
Supplement: btaf329_Supplementary_Data [file btaf329_supplementary_data.zip]

Archive with 4 entries (4 files):
- SupplementaryS4_File_PedigreeObject.pdf
- SupplementaryS1_Table_SoftwareComparison.csv
- SupplementaryS2_Figure_ComplexPedigreeExample.pdf
- SupplementaryS3_Table_FeaturesSoftwareComparison.csv
