# Supplementary material for: Pedixplorer: a Bioconductor package to streamline pedigree design and visualization
Source: Bioinformatics. 2025 Jun 3;41(6):btaf329. doi: 10.1093/bioinformatics/btaf329 (PMC12203550; doi:10.1093/bioinformatics/btaf329)
Supplement: btaf329_Supplementary_Data [file btaf329_supplementary_data.zip › SupplementaryS1_Table_SoftwareComparison.csv]

Name	DOI	Code source	Info	Web interface	License	Last Updated	Latest version	Platform	Language	Input file	PSTF*	Free	Open	Active	Cat	Notes
Cranefoot 3.2	10.1038/sj.ejhg.5201430	https://github.com/caot/CraneFoot	http://www.finndiane.fi/software/cranefoot/	NA	NA	2019.12.04	3.2	Windows/Linux	C++	flat file	yes	yes	yes	yes	1
Madeline 2.0 PDE	10.1093/bioinformatics/btm242	https://github.com/piratical/Madeline_2.0_PDE	https://madeline.med.umich.edu/madeline/	https://madeline.med.umich.edu/madeline/	GPLv2	2023.02.10	2.1.1	Any	C++	flat and XML-based files	yes	yes	yes	yes	1
QuickPed (use kinship2)	10.1186/s12859-022-04759-y	https://github.com/magnusdv/pedsuite/	https://magnusdv.github.io/pedsuite/articles/web_only/quickped.html	https://magnusdv.shinyapps.io/quickped/	GPLv3	2025.01.22	4.2.0	Any	R	ped and flat file	yes	yes	yes	yes	1	Use kinship2
DrawPed	10.1093/nar/gkae336	https://git-ext.charite.de/genecascade/drawped	https://www.genecascade.org/DrawPed/documentation.html	https://www.genecascade.org/ped-cgi/pedigree.cgi	CC BY-SA 4.0	2024.01.01	NA	Web	HTML perl javascript	ped and drawped	yes	yes	yes	yes	1
pedigreejs	10.1093/bioinformatics/btx705	https://github.com/CCGE-BOADICEA/pedigreejs	https://ccge-boadicea.github.io/pedigreejs/	https://ccge-boadicea.github.io/pedigreejs/docs/demo.html	GPLv3	2022.08.31	2.1.0	Any	javascript	ped canrisk and pedigree	yes	yes	yes	yes	1
Pedixplorer	NA	https://github.com/LouisLeNezet/Pedixplorer/	https://louislenezet.github.io/Pedixplorer/	https://pedixplorer.univ-rennes.fr/	GPLv2	2024.10.09	1.1.5	Any	R	flat file	yes	yes	yes	yes	1
OpenPedigree	NA	https://github.com/phenotips/open-pedigree	https://phenotips.github.io/open-pedigree/	NA	LGPL-2.1	2022.06.30	1.0.0	Any	javascript	ped LINKAGE GEDCOM BOADICEA and GA4GH Pedigree	yes	yes	yes	yes	1	Documentation unavailable
ped_draw	10.1186/s12859-020-03917-4	https://github.com/mvelinder/ped_draw	https://github.com/mvelinder/ped_draw	https://peddraw.github.io/	MIT	2022.02.10	NA	Any	python	ped	no	yes	yes	yes	2
PEDhunter 2.0	10.1186/1471-2350-11-68	https://ftp.ncbi.nih.gov/pub/agarwala/pedhunter/pedhunter_2_0.tgz	https://www.ncbi.nlm.nih.gov/research/staff/schaffer/pedhunter/	NA	NA	NA	2.0	Windows/Linux	C	ASCII or Sybase database	no	yes	yes	yes	2	Tool used by NCBI in conjunction with their browser. Standalone but requires their data sets. Do not plot pedigree
PedGraph	NA	https://animalgene.umn.edu/download-pedigraph	https://animalgene.umn.edu/pedigraph	NA	Copyright 2004	NA	2.4	Windows	NA	flat file	no	yes	yes	yes	2	Graph based output
HaploForge	10.1093/bioinformatics/btx510	https://gitlab.com/mtekman/HaploForge	https://gitlab.com/mtekman/HaploForge	https://mtekman.github.io/haploforge/	GPLv3	2021.02.02	NA	Web	HTML5 javascript	By hand or linkage	yes	yes	yes	no	3
Kinship2	10.1159/000363105	https://github.com/mayoverse/kinship2	https://github.com/mayoverse/kinship2/	NA	NA	2023.06.08	1.9.7	Any	R	flat file	yes	yes	yes	no	3
Pedraw	NA	http://www.davecurtis.net/software/dcurtis/pedraw25.zip	http://www.davecurtis.net/dcurtis/software.html	NA	NA	2014.09.14	2.5	Windows	C++	ped ppd sdf	yes	yes	yes	no	3
HaploPainter	10.1093/bioinformatics/bth488	https://sourceforge.net/projects/haplopainter/	https://sourceforge.net/projects/haplopainter/	NA	NA	2015.10.08	1.043	Windows	Perl	linkage csv database map othre	yes	yes	yes	no	3
Pelican	10.1093/bioinformatics/bth231	http://www.rfcgr.mrc.ac.uk/Software/PELICAN/	http://www.rfcgr.mrc.ac.uk/Software/PELICAN/	NA	NA	2004	1.1.0	Any	java	ped	yes	yes	yes	no	3	Not available (jar file available through WayBackMachine)
Pedimap	10.1093/jhered/ess060	http://www.plantbreeding.wur.nl/UK/software_pedimap_download.html	https://www.plantbreeding.wur.nl/UK/software_pedimap.html	NA	NA	2005	1.1	Windows	NA	NA	no	yes	yes	no	3	Not available and graph based output (for plant)
PediTree	10.1093/jhered/esi059	http://www.dpw.wau.nl/pv/pub/Peditree/download/download.htm	http://www.dpw.wau.nl/pv/pub/peditree	NA	NA	2007	NA	NA	NA	NA	no	yes	yes	no	3	Not available and graph based output (for plant)
wpdraw	NA	http://www.davecurtis.net/software/dcurtis/wpdraw141.zip	http://www.davecurtis.net/dcurtis/software.html	NA	NA	NA	1.4.1	Windows	C++	ped ppd sdf	NA	yes	yes	no	3	Same as peddraw but unable to run on Windows 11
Family Genome Browser	10.1093/bioinformatics/btv151	NA	NA	http://mlg.hit.edu.cn/FGB/	NA	NA	NA	Web	NA	ped	NA	yes	NA	no	3	No more available
famgenix	NA	NA	https://famgenix.com/	NA	NA	NA	NA	NA	NA	NA	yes	no	no	yes	4
PhenoTips	NA	NA	https://docs.phenotips.com/docs/pedigree	NA	NA	NA	NA	NA	NA	NA	yes	no	no	yes	4	Use Open Pedigree
Progeny Pedigree Builder	NA	NA	https://www.progenygenetics.com/online-pedigree/	https://pedigree.progenygenetics.com/	NA	NA	NA	NA	NA	NA	yes	no	no	yes	4
Ebrida	NA	NA	https://www.agripartner.com/nl/producten/e-brida/	NA	NA	NA	NA	NA	NA	NA	no	no	no	yes	4	Graph based output (for plant)
Cryllic3	NA	https://www.apbenson.com/cyrillic-downloads	https://www.apbenson.com/about-cyrillic-3	NA	NA	NA	3	Windows	NA	NA	yes	no	no	no	4	Discontinued
PedigreeDraw	NA	NA	https://www.pedigreedraw.com/index.html#openModal-about	NA	NA	2014	NA	NA	NA	NA	yes	no	no	no	4	Discontinued
PED6	NA	http://www.medgen.de/ped/download.html	http://en.bio-soft.net/other/PED.html	NA	NA	2014.12	6.0.2	Windows	NA	NA	NA	no	no	no	4	Discontinued for EU regulation
1 Open active and follow PSTF*
2 Open and active but do not follow PSTF guidelines
3 Discontinued
4 Not free
*Pedigree Standardization Task Force guidelines
