# Supplementary material for: Pedixplorer: a Bioconductor package to streamline pedigree design and visualization
Source: Bioinformatics. 2025 Jun 3;41(6):btaf329. doi: 10.1093/bioinformatics/btaf329 (PMC12203550; doi:10.1093/bioinformatics/btaf329)
Supplement: btaf329_Supplementary_Data [file btaf329_supplementary_data.zip › SupplementaryS3_Table_FeaturesSoftwareComparison.csv]

	# Header		Status			Complexity					Symbols shape						Additional informations									Affection		Customisation		Interoperability		Data input / output
Cat	Solution	Free	Active	PSTF*	Multiple families on same plot	Generation spanning mate	Multiple marriage	Matings with no offspring	Consanguinous	Twins	Unknown sex	Deceased	Miscarriage	Infertility	Adopted	Date of birth	Date of death	Proband	Consultand	Carrier	A/Pre symptomatic	Evaluation	Sampled	Haplotypes	Multiple affection	Color gradient	Custom font	Custom ordering	Command line	Graphical interface	Ped file	Other format	Output file	Notes
1	Cranefoot 3.2	yes	yes	yes	yes	NA	NA	no	NA	no	yes	yes	no	no	no	no	no	no	no	no	no	no	no	no	no	no	no	no	yes	no	no	flat file with header	ps	Postscript file can be generated but no pedigree drawn in.
1	DrawPed	yes	yes	yes	no	no	yes	no	yes	no	yes	yes	yes	no	no	no	no	yes	no	no	no	no	no	no	no	no	no	no	no	yes	yes	ped drawped	svg png ped	Alignment not optimal with consanguinity no difference between unknown status and intact.
1	QuickPed	yes	yes	yes	no	yes	yes	no	yes	manual	manual	manual	manual	no	no	no	no	no	no	yes	no	no	no	no	no	no	no	no	no	yes	yes	flat file with header	png pdf	Most characteristics by hand.
1	pedigreejs	yes	yes	yes	no	no	yes	no	yes	yes	yes	yes	yes	yes	yes	yes	no	no	no	no	no	no	no	no	yes	no	no	no	no	yes	yes	canrisk ped	svg png pdf	Alignment quickly thrown off with complex pedigree.
1	OpenPedigree	yes	yes	yes	no	yes	yes	no	yes	no	yes	yes	yes	yes	yes	yes	no	yes	yes	yes	yes	yes	no	no	no	no	no	no	no	yes	yes	ped LINKAGE GEDCOM BOADICEA GA4GH Pedigree	ped GA4GH Pedigree pdf svg
1	Madeline 2.0 PDE	yes	yes	yes	yes	no	yes	yes	sometimes	yes	yes	yes	yes	no	yes	yes	no	yes	yes	yes	no	no	yes	no	yes	manual	no	no	yes	yes	no	tab-delimited xml html ods	svg	Web interface did not work with input file but Docker container did. Inter-generational marriage wrongly represented
1	Pedixplorer	yes	yes	yes	yes	yes	yes	yes	yes	yes	yes	yes	yes	yes	yes	yes	yes	yes	yes	yes	yes	yes	yes	no	yes	yes	yes	yes	yes	yes	yes	flat file with header	image flat file
2	PedGraph	yes	yes	no	yes	yes	yes	no	no	no	yes	no	no	no	no	no	no	no	no	no	no	no	no	no	no	no	no	no	yes	no	no	tab-delimited	ps png jpg	Graph based output
2	ped_draw	yes	yes	no	yes	no	no	no	no	no	yes	no	no	no	no	no	no	no	no	no	no	no	no	no	no	no	no	no	yes	yes	yes	ped	png svg pdf	Alignment quickly thrown off with complex pedigree
3	pedraw	yes	no	yes	no	yes	yes	no	no	no	yes	yes	no	no	no	no	no	no	no	no	no	no	no	no	no	no	no	yes	yes	yes	yes	sdf ppd dat GEDCOM	dat ps bmp xml	Example data works and manual addition to
3	kinship2	yes	no	yes	yes	yes	yes	yes	yes	yes	yes	yes	no	no	no	yes	no	no	no	no	no	no	yes	no	yes	no	yes	yes	yes	no	yes	flat file with header	image flat file
3	HaploPainter	yes	no	yes	yes	no	yes	no	manual	yes	yes	yes	yes	no	yes	no	no	yes	no	no	no	no	no	yes	no	no	no	no	no	yes	no	linkage csv database map	pdf svg png csv ps
3	HaploForge	yes	no	yes	yes	no	yes	yes	yes	no	yes	no	no	no	no	no	no	no	no	no	no	no	no	yes	no	no	no	yes	no	yes	no	no	not working	No file import possible
3	Pelican	yes	no	yes	yes	yes	yes	no	no	no	yes	yes	no	no	no	no	no	manual	no	no	no	no	manual	yes	no	no	no	yes	no	yes	yes	linkage ped slink	png jpeg ps	Need to realign manually
4	Pedigreedraw	no	yes	yes	yes	yes	yes	yes	yes	yes	yes	yes	yes	yes	yes	yes	no	yes	no	yes	no	no	NA	no	yes	NA	NA	NA	NA	yes	NA	NA	png svg pdf
4	Progeny Pedigree Builder	no	yes	yes	yes	no	no	no	no	yes	yes	yes	yes	yes	yes	no	no	yes	no	no	no	yes	yes	no	yes	no	no	yes	no	yes	no	no	png	Relationship quite limited
1 Open active and follow PSTF*
2 Open and active but do not follow PSTF guidelines
3 Discontinued
4 Not free
*Pedigree Standardization Task Force guidelines
